# Supplementary material for: Usefulness and Reliability of the Bispectral Index during Balanced Anesthesia for Neurovascular Surgery in New Zealand White Rabbits
Source: Brain Sci. 2023 Feb 14;13(2):327. doi: 10.3390/brainsci13020327 (PMC9954492; doi:10.3390/brainsci13020327)
Supplement: Supplementary file 1 [file brainsci-13-00327-s001.zip]

Archive with 1 entries (1 files):
- brainsci-2199635-supplementary.pdf
